# Supplementary material for: Accumulation of Plastics and Trace Elements in the Mangrove Forests of Bima City Bay, Indonesia
Source: Plants (Basel). 2023 Jan 19;12(3):462. doi: 10.3390/plants12030462 (PMC9919253; doi:10.3390/plants12030462)
Supplement: Supplementary file 1 [file plants-12-00462-s001.zip]

Archive with 1 entries (1 files):
- plants-2086613-supplementary.pdf
